# Supplementary material for: Acute Gaseous Air Pollution Exposure and Hospitalizations for Acute Ischemic Stroke: A Time-Series Analysis in Tianjin, China
Source: Int J Environ Res Public Health. 2022 Oct 16;19(20):13344. doi: 10.3390/ijerph192013344 (PMC9603069; doi:10.3390/ijerph192013344)
Supplement: Supplementary file 1 [file ijerph-19-13344-s001.zip]

Archive with 1 entries (1 files):
- ijerph-1873296-supplementary.pdf
